# Supplementary material for: Using genetic variants to evaluate the causal effect of serum vitamin D concentration on COVID-19 susceptibility, severity and hospitalization traits: a Mendelian randomization study
Source: J Transl Med. 2021 Jul 10;19:300. doi: 10.1186/s12967-021-02973-5 (PMC8271325; doi:10.1186/s12967-021-02973-5)
Supplement: Supplementary file 1 — Additional file 1: Table S1. The study details included in COVID-19 HGI GWAS meta-analyses of COVID-19 susceptibility. [file 12967_2021_2973_MOESM1_ESM.xlsx]

## Sheet: Table S1
Table S1. The study details included in COVID-19 HGI GWAS meta-analyses of COVID-19 susceptibility.
Phenotype	Covid vs Population
Population	European ancestry
Contributing Studies	N_cases	N_controls
BQC19_EUR	269	368
BelCovid_EUR	485	1477
BioVU_EUR	141	70615
CCPM_EUR	332	32375
CU_EUR	508	2149
DECODE_EUR	4256	270934
EstBB_EUR	1322	193774
FinnGen_FIN	810	237901
GCAT_EUR	253	4735
GENCOVID_EUR	1220	2443
GFG_EUR	147	5442
GHS_Freeze_145_EUR	869	112862
Genotek_EUR	676	12317
INTERVAL_EUR	838	40994
LGDB_EUR	275	1313
Lifelines_EUR	244	26553
SINAI_COVID_EUR	330	1396
Stanford_EUR	169	190
TOPMed_CHRIS10K_EUR	92	2373
TOPMed_Gardena_EUR	452	458
UCLA_EUR	203	17391
UKBB_EUR	6490	328577
SPGRX_EUR	362	302
MVP_EUR	1520	7600
genomicsengland100kgp_EUR	218	62302
Helix_EUR	178	5441
MGI_EUR	122	51458
NTR_EUR	145	5252
PHBB_EUR	151	29966
Ancestry_EUR	2417	14933
23ANDME_EUR	9913	85072
idipaz24genetics_EUR	106	75
Amsterdam_UMC_COVID_study_group_EUR	108	1413
HOSTAGE_EUR	1610	2205
SweCovid_EUR	77	3748
genomicc_EUR	1676	8380
Total	38984	1644784
Full names: EUR=Europe; FIN =Finland; BQC19=Biobanque Quebec COVID19; BelCovid=Genetic modifiers for COVID-19 related illness; BioVU=Vanderbilt Biobank; CCPM=The Colorado Center for Personalized Medicine; CU=Columbia University COVID19 Biobank; DECODE=deCODE; EstBB=Estonian Biobank; GCAT=Genomes for Life; GENCOVID=GEN-COVID, reCOVID; GFG=Genes for Good; GHS_Freeze_145=Geisinger Health System; Gen…
