# Supplementary material for: Using genetic variants to evaluate the causal effect of serum vitamin D concentration on COVID-19 susceptibility, severity and hospitalization traits: a Mendelian randomization study
Source: J Transl Med. 2021 Jul 10;19:300. doi: 10.1186/s12967-021-02973-5 (PMC8271325; doi:10.1186/s12967-021-02973-5)
Supplement: Supplementary file 2 — Additional file 2: Table S2. The study details included in COVID-19 HGI GWAS meta-analyses of COVID-19 severity. [file 12967_2021_2973_MOESM2_ESM.xlsx]

## Sheet: Table S2
Table S2. The study details included in COVID-19 HGI GWAS meta-analyses of COVID-19 severity.
Phenotype	Very severe respiratory confirmed covid vs Population
Population	European ancestry
Contributing Studies	N_cases	N_controls
BQC19_EUR	88	552
BelCovid_EUR	182	1477
CU_EUR	203	2149
FinnGen_FIN	68	238643
GENCOVID_EUR	724	2443
GHS_Freeze_145_EUR	53	112862
SweCovid_EUR	77	3748
UKBB_EUR	309	328577
idipaz24genetics_EUR	59	75
Amsterdam_UMC_COVID_study_group_EUR	66	1413
SPGRX_EUR	101	302
genomicc_EUR	1676	8380
Italy_HOSTAGE_EUR	698	1255
Spain_HOSTAGE_EUR	302	925
23ANDME_EUR	495	680440
Total	5101	1383241
Full names: EUR=Europe; FIN =Finland; BQC19=Biobanque Quebec COVID19; BelCovid=Genetic modifiers for COVID-19 related illness; CU=Columbia University COVID19 Biobank; GENCOVID=GEN-COVID, reCOVID; GHS_Freeze_145=Geisinger Health System; SweCovid=The genetic predisposition to severe COVID-19; UKBB=UK Biobank; idipaz24genetics=24Genetics; Amsterdam_UMC_COVID_study_group=Amsterdam UMC COVID study gro…
