# Supplementary material for: Using genetic variants to evaluate the causal effect of serum vitamin D concentration on COVID-19 susceptibility, severity and hospitalization traits: a Mendelian randomization study
Source: J Transl Med. 2021 Jul 10;19:300. doi: 10.1186/s12967-021-02973-5 (PMC8271325; doi:10.1186/s12967-021-02973-5)
Supplement: Supplementary file 3 — Additional file 3: Table S3. The study details included in COVID-19 HGI GWAS meta-analyses of COVID-19 hospitalization. [file 12967_2021_2973_MOESM3_ESM.xlsx]

## Sheet: Table S3
Table S3. The study details included in COVID-19 HGI GWAS meta-analyses of COVID-19 hospitalization.
Phenotype	Hospitalized covid vs Population
Population	European ancestry
Name	N_cases	N_controls
BQC19_EUR	244	396
BelCovid_EUR	363	1477
CU_EUR	453	2149
EstBB_EUR	90	196339
FinnGen_FIN	106	238605
GENCOVID_EUR	893	2443
GHS_Freeze_145_EUR	180	112862
LGDB_EUR	57	1531
UCLA_EUR	80	17514
UKBB_EUR	1670	328577
idipaz24genetics_EUR	106	75
Amsterdam_UMC_COVID_study_group_EUR	108	1413
SPGRX_EUR	311	302
DECODE_EUR	89	274322
MVP_EUR	436	2180
HOSTAGE_EUR	1610	2205
23ANDME_EUR	613	680416
BoSCO_EUR	212	512
FHoGID_EUR	362	259
Ancestry_EUR	250	1967
SweCovid_EUR	77	3748
genomicc_EUR	1676	8380
Total	9986	1877672
Full names: EUR=Europe; FIN =Finland; BQC19=Biobanque Quebec COVID19; BelCovid=Genetic modifiers for COVID-19 related illness; CU=Columbia University COVID19 Biobank; EstBB=Estonian Biobank; GENCOVID=GEN-COVID, reCOVID; GHS_Freeze_145=Geisinger Health System; LGDB=Latvia COVID-19 research platform; UCLA=UCLA Precision Health COVID-19 Biobank; UKBB=UK Biobank; idipaz24genetics=24Genetics; Amsterda…
