# Supplementary material for: Using genetic variants to evaluate the causal effect of serum vitamin D concentration on COVID-19 susceptibility, severity and hospitalization traits: a Mendelian randomization study
Source: J Transl Med. 2021 Jul 10;19:300. doi: 10.1186/s12967-021-02973-5 (PMC8271325; doi:10.1186/s12967-021-02973-5)
Supplement: Supplementary file 4 — Additional file 4: Table S4. Characteristics of SNPs in outlier removed sets used in Mendelian randomization analysis of effect of the serum 25(OH)D concentration on COVID-19 susceptibility risk. [file 12967_2021_2973_MOESM4_ESM.xlsx]

## Sheet: Table S4
Table S4. Characteristics of SNPs in outlier removed sets used in Mendelian randomization analysis of effect of the serum 25(OH)D concentration on COVID-19 susceptibility risk.
SNP	chr	pos	effect allele	other allele	beta.exposure	eaf.exposure	se.exposure	r2	pval.exposure	F statistic	beta.outcome	eaf.outcome	se.outcome	pval.outcome	samplesize.outcome	samplesize.exposure	Steiger filtering results
rs10083762	16	11907210	G	C	0.0123284	0.272684	0.00220472	6.02874e-05	2.25e-08	31.2685	0.0146	0.289	0.0105	0.164	1518024	415723	TRUE
rs10085881	7	21577960	C	T	-0.0147558	0.282185	0.0022042	8.82068e-05	2.17e-11	44.815	0.00856	0.288	0.0109	0.43	1507613	407826	TRUE
rs1038165	12	68665940	C	T	-0.0119457	0.416651	0.00198724	6.93672e-05	1.84e-09	36.1345	-0.00788	0.587	0.00964	0.413	1518028	417036	TRUE
rs10454087	17	40735641	T	C	-0.0122147	0.284822	0.00217301	6.07832e-05	1.9e-08	31.5967	0.0104	0.275	0.0106	0.326	1588784	417361	TRUE
rs1047891	2	211540507	A	C	-0.0135284	0.315821	0.00210789	7.90922e-05	1.38e-10	41.1905	0.019	0.309	0.0102	0.0607	1588425	417580	TRUE
rs10822145	10	64934548	T	C	-0.0121924	0.475476	0.00196711	7.41485e-05	5.71e-10	38.4168	0.0034	0.491	0.00944	0.718	1588784	415858	TRUE
rs10832277	11	14493371	A	G	-0.0751102	0.368511	0.00204448	0.00262569	1.8e-295	1349.68	0.00315	0.371	0.00998	0.752	1579664	412274	TRUE
rs10859995	12	96375682	T	C	0.040203	0.417366	0.00198979	0.000786067	8.9e-91	408.228	-0.0192	0.591	0.00982	0.0507	1579664	417580	TRUE
rs10908469	1	155468732	C	A	0.0161977	0.26971	0.0022117	0.000103354	2.41e-13	53.6357	-0.0143	0.272	0.0123	0.247	1026738	415788	TRUE
rs11076175	16	57006378	G	A	0.0235215	0.178358	0.00256731	0.000162157	5.1e-20	83.9409	0.00133	0.185	0.0123	0.914	1588425	416093	TRUE
rs11182428	12	38526387	T	C	0.0126371	0.480005	0.0019634	7.97205e-05	1.22e-10	41.4264	-0.0128	0.516	0.00984	0.193	1579664	416925	TRUE
rs11542462	16	82033810	A	G	-0.0231127	0.134344	0.00287329	0.00012425	8.7e-16	64.7057	-0.0323	0.124	0.0151	0.0328	1486924	417580	TRUE
rs117862422	11	13210063	C	T	-0.0534987	0.013593	0.00850356	7.67517e-05	3.15e-10	39.5808	-0.0548	0.0277	0.0383	0.153	1553087	414299	TRUE
rs12056768	8	116988527	T	G	0.0223941	0.417091	0.00199332	0.000243853	2.76e-29	126.216	0.00523	0.578	0.00972	0.591	1586127	414768	TRUE
rs12123821	1	152179152	T	C	0.077327	0.047527	0.00460541	0.000541359	2.87e-63	281.92	-0.000866	0.0486	0.0241	0.971	1512050	417580	TRUE
rs12317268	12	21352541	G	A	-0.0209962	0.151004	0.0027423	0.000113033	1.91e-14	58.6208	-0.00299	0.193	0.0125	0.811	1588784	415450	TRUE
rs1260326	2	27730940	T	C	-0.0220783	0.393435	0.0020055	0.000232655	3.46e-28	121.195	-0.000755	0.617	0.00965	0.938	1587761	417580	TRUE
rs13011615	2	21274167	T	A	0.0165882	0.135027	0.0028837	6.42764e-05	8.8e-09	33.0901	0.0272	0.141	0.0139	0.0499	1578728	412087	TRUE
rs13284054	9	107669073	C	T	0.0180893	0.117727	0.00308629	6.79755e-05	4.6e-09	34.3534	-0.00719	0.121	0.0152	0.636	1507613	405247	TRUE
rs138072379	11	14332994	T	C	0.0534735	0.018991	0.00720756	0.000106544	1.18e-13	55.0428	0.0279	0.0277	0.0358	0.435	1554714	415418	TRUE
rs142004400	14	50829560	C	A	-0.0323463	0.034529	0.0053803	6.97594e-05	1.83e-09	36.144	-0.0192	0.0384	0.0293	0.513	1302515	415148	TRUE
rs142158911	19	11190534	A	G	0.0262209	0.114608	0.00309738	0.000139533	2.55e-17	71.6649	-0.00746	0.11	0.0155	0.63	1516208	412939	TRUE
rs143069752	6	40962537	A	T	0.0216873	0.067337	0.0039289	5.90771e-05	3.39e-08	30.4698	-0.042	0.078	0.0185	0.0229	1518028	413137	TRUE
rs143488652	11	13508611	G	A	-0.0627684	0.013384	0.00855352	0.000104051	2.16e-13	53.8508	-0.0187	0.0163	0.047	0.692	1554516	414944	TRUE
rs146128209	11	14683683	G	A	-0.0570622	0.07085	0.00383181	0.000428699	3.73e-50	221.763	-0.0123	0.0712	0.0187	0.509	1588120	415434	TRUE
rs1532085	15	58683366	A	G	-0.0261854	0.385165	0.00201451	0.000324753	1.25e-38	168.958	0.00916	0.61	0.00968	0.344	1588784	417580	TRUE
rs1800588	15	58723675	T	C	-0.032985	0.215203	0.00238495	0.00036751	1.67e-43	191.282	0.023	0.224	0.0114	0.0434	1588425	417580	TRUE
rs182050989	1	27262545	T	C	-0.0335518	0.027954	0.00594652	6.11776e-05	1.68e-08	31.8351	0.0521	0.0372	0.0293	0.0754	1317026	416941	TRUE
rs1858889	7	107117447	C	A	0.0111657	0.501537	0.00196262	6.23358e-05	1.28e-08	32.3668	0.00676	0.487	0.00976	0.489	1555073	416807	TRUE
rs189407772	4	100146674	G	A	0.0525376	0.022694	0.00661736	0.000122437	2.03e-15	63.0334	0.0359	0.0234	0.0353	0.31	1576029	413606	TRUE
rs1966478	5	118627319	T	C	0.0121919	0.307028	0.00213304	6.32509e-05	1.09e-08	32.6697	0.00287	0.68	0.0102	0.779	1588425	414878	TRUE
rs2012736	2	234622379	A	C	-0.0482016	0.080814	0.00360987	0.000345178	1.14e-40	178.295	-0.0192	0.0939	0.0171	0.262	1393688	415119	TRUE
rs2037511	18	61366207	A	G	0.0173514	0.166007	0.00263876	8.33658e-05	4.85e-11	43.2384	0.0185	0.169	0.0126	0.144	1588425	417492	TRUE
rs2074735	22	31535872	C	G	0.0274185	0.064096	0.00400826	9.01944e-05	7.89e-12	46.7924	-0.0256	0.0961	0.0174	0.142	1587515	417580	TRUE
rs212100	19	48376995	T	C	0.0656512	0.164001	0.00264909	0.00118186	1.38e-135	614.175	-0.000676	0.838	0.0133	0.959	1578064	416419	TRUE
rs2123930	15	100231033	A	G	-0.0142339	0.279422	0.00219639	8.15867e-05	9.14e-11	41.998	0.0028	0.285	0.0109	0.797	1577459	413493	TRUE
rs2131925	1	63025942	G	T	0.0220704	0.356375	0.00205279	0.000223455	5.84e-27	115.593	0.0111	0.672	0.01	0.271	1588784	417580	TRUE
rs2171427	12	24822154	A	G	-0.0151579	0.154873	0.00273821	6.01459e-05	3.1e-08	30.6439	-0.00336	0.174	0.0144	0.816	798616	408964	TRUE
rs2207132	20	39142516	A	G	-0.0371561	0.03289	0.00549277	8.78274e-05	1.34e-11	45.7591	0.0114	0.0487	0.026	0.66	1508549	417580	TRUE
rs2229742	21	16339172	C	G	-0.0248803	0.103451	0.00322071	0.000114829	1.12e-14	59.6771	0.00226	0.11	0.0157	0.886	1518028	417580	TRUE
rs2248551	6	131924689	A	G	-0.0213336	0.165222	0.00264146	0.000125544	6.67e-16	65.2289	-0.0189	0.186	0.013	0.147	1508549	416984	TRUE
rs2346264	7	133536351	A	C	0.0145964	0.217315	0.00239884	7.24767e-05	1.17e-09	37.0245	-0.00277	0.789	0.0123	0.821	1569608	410103	TRUE
rs2418929	10	91501477	G	C	0.0155337	0.214807	0.00238548	8.13963e-05	7.43e-11	42.4032	-0.0161	0.238	0.0115	0.16	1588784	417554	TRUE
rs2642439	1	220970499	A	G	0.0149512	0.314926	0.00211251	9.64557e-05	1.47e-12	50.0904	-0.00887	0.689	0.0102	0.384	1582806	416510	TRUE
rs2659007	17	79217478	A	G	0.0110518	0.451021	0.00198996	6.04851e-05	2.8e-08	30.8445	-0.00691	0.456	0.0101	0.496	1497583	409972	TRUE
rs2756119	14	104001517	A	G	0.0127471	0.383223	0.00204132	7.68126e-05	4.25e-10	38.9943	-0.00195	0.387	0.0103	0.85	1498852	407563	TRUE
rs28407950	6	32626348	T	C	-0.0139759	0.244118	0.00228396	7.20847e-05	9.41e-10	37.444	-0.000113	0.286	0.0113	0.992	1546258	416858	TRUE
rs2847500	11	120114421	A	G	-0.0221293	0.123503	0.00298138	0.000106021	1.15e-13	55.0935	-0.0226	0.135	0.0148	0.129	1507613	417580	TRUE
rs2952289	17	66464414	C	T	-0.0175965	0.201968	0.00245415	9.98126e-05	7.49e-13	51.4103	0.00695	0.8	0.0119	0.56	1516759	413003	TRUE
rs34284484	13	55710231	G	T	-0.0118453	0.285599	0.0021693	5.7256e-05	4.75e-08	29.8162	0.0105	0.283	0.0105	0.316	1588784	416214	TRUE
rs34726834	8	25889606	T	C	0.014763	0.251983	0.00227261	8.21603e-05	8.24e-11	42.1987	-0.00532	0.268	0.0111	0.633	1578369	412404	TRUE
rs35408430	1	17560195	T	C	-0.0215783	0.342194	0.00206787	0.000209621	1.72e-25	108.89	0.00574	0.354	0.00995	0.564	1587515	416366	TRUE
rs3745669	19	11943852	C	T	-0.0127779	0.372058	0.00203169	7.6292e-05	3.19e-10	39.5552	-0.00855	0.368	0.0098	0.383	1588784	417216	TRUE
rs3814995	19	36342212	T	C	-0.0125506	0.311595	0.0021171	6.75762e-05	3.06e-09	35.1436	-0.0156	0.323	0.0102	0.128	1587515	417580	TRUE
rs3890624	4	166251068	G	A	0.0115865	0.395078	0.00203874	6.41677e-05	1.32e-08	32.2984	-0.00553	0.39	0.0103	0.592	1498493	404004	TRUE
rs4121823	18	47144223	T	A	0.0185463	0.154667	0.00273556	8.99436e-05	1.2e-11	45.9645	-0.00594	0.166	0.0135	0.66	1578365	410711	TRUE
rs41301394	7	75612803	T	C	0.0120574	0.281812	0.00218002	5.88484e-05	3.19e-08	30.5905	-0.024	0.301	0.0107	0.0254	1578369	416563	TRUE
rs429358	19	45411941	C	T	-0.0220845	0.152471	0.00272701	0.000126051	5.57e-16	65.5846	0.0173	0.153	0.0145	0.233	1313235	417580	TRUE
rs4364259	4	15892159	A	G	0.0164171	0.202148	0.00246779	8.6939e-05	2.88e-11	44.2564	0.00179	0.224	0.0132	0.892	1222393	408470	TRUE
rs4418728	10	94839724	T	G	0.0120188	0.451688	0.00196957	7.15515e-05	1.05e-09	37.2374	0.00613	0.455	0.00946	0.517	1588425	417121	TRUE
rs4616820	4	57745481	T	C	-0.0123381	0.464954	0.00198682	7.57404e-05	5.3e-10	38.5638	0.00979	0.464	0.01	0.328	1568944	409145	TRUE
rs4846917	1	230299222	T	C	-0.0154318	0.203441	0.00244825	7.71826e-05	2.92e-10	39.7303	0.0104	0.783	0.0119	0.382	1573109	411605	TRUE
rs512083	1	46027355	C	T	0.0117619	0.460815	0.00197592	6.87463e-05	2.64e-09	35.4337	0.000379	0.477	0.00975	0.969	1507308	413726	TRUE
rs55707527	1	41769113	T	G	0.0147759	0.219948	0.00237903	7.49172e-05	5.27e-10	38.5752	0.0255	0.222	0.0115	0.0265	1588784	413603	TRUE
rs57459725	8	61312205	G	C	-0.0171173	0.1329	0.00289651	6.75297e-05	3.43e-09	34.9237	-0.00546	0.146	0.0136	0.689	1588784	415766	TRUE
rs5771043	22	50867268	A	G	-0.0123395	0.327884	0.0020886	6.71104e-05	3.46e-09	34.9048	0.00999	0.347	0.0101	0.32	1587874	416568	TRUE
rs57938057	11	71048671	C	T	-0.0788205	0.017696	0.00745307	0.000215988	3.87e-26	111.843	0.0327	0.0362	0.0302	0.279	1578369	416116	TRUE
rs58387006	2	32579999	C	A	-0.0135048	0.22182	0.00236253	6.29632e-05	1.09e-08	32.6755	0.0115	0.225	0.012	0.339	1569605	415183	TRUE
rs6003465	22	23365501	C	T	-0.0121022	0.331994	0.00209089	6.49635e-05	7.12e-09	33.5017	-0.0234	0.325	0.0107	0.0285	1498852	412865	TRUE
rs61815559	1	152271219	T	A	0.0849495	0.031422	0.00564498	0.000439258	3.52e-51	226.463	-0.0642	0.0292	0.0314	0.0408	1468982	412963	TRUE
rs62007299	15	77711719	G	A	0.011876	0.287463	0.0021662	5.77776e-05	4.2e-08	30.0568	-0.0131	0.7	0.0106	0.216	1579664	416920	TRUE
rs62012766	15	63852834	C	T	-0.0177019	0.15711	0.00269549	8.29936e-05	5.13e-11	43.1285	-0.0209	0.188	0.0125	0.0946	1588784	416963	TRUE
rs62115743	19	51514874	T	C	0.0268038	0.081544	0.00361606	0.000107615	1.24e-13	54.9442	0.0189	0.0924	0.0177	0.287	1483712	410035	TRUE
rs6438900	3	125148287	G	C	0.013338	0.258009	0.00225881	6.81153e-05	3.53e-09	34.8676	-0.005	0.274	0.011	0.65	1578369	411020	TRUE
rs6547409	2	21190209	T	C	0.0275138	0.049783	0.00452427	7.16201e-05	1.19e-09	36.9832	0.0133	0.0645	0.0218	0.541	1578728	414125	TRUE
rs6671730	1	2339139	A	G	-0.0148007	0.434286	0.0019802	0.000107638	7.76e-14	55.8658	-0.00586	0.453	0.00992	0.555	1508549	415405	TRUE
rs6724965	2	101440151	G	A	-0.0168614	0.171481	0.0025993	8.07859e-05	8.76e-11	42.0799	-0.0249	0.194	0.0122	0.041	1526264	417580	TRUE
rs6782190	3	85639672	G	A	0.0189783	0.352488	0.00205245	0.000164413	2.32e-20	85.5007	-0.0161	0.663	0.0099	0.104	1518028	416911	TRUE
rs6834488	4	88178919	T	C	-0.0144983	0.423718	0.00199061	0.000102654	3.26e-13	53.0471	0.00354	0.396	0.00956	0.711	1588784	414978	TRUE
rs700065	9	125833669	G	T	0.0184958	0.139258	0.00283268	8.20105e-05	6.6e-11	42.6335	0.014	0.842	0.0137	0.309	1506398	416964	TRUE
rs71297391	3	52376773	T	C	0.0249183	0.048274	0.00456623	5.70548e-05	4.84e-08	29.7798	-0.0281	0.0454	0.0231	0.224	1588783	417506	TRUE
rs71601787	4	72866015	A	G	0.0417564	0.326717	0.00210938	0.000767089	3.25e-87	391.865	-0.00279	0.315	0.0105	0.791	1507608	410487	TRUE
rs727857	2	58981967	G	A	0.0114596	0.388511	0.00203019	6.23966e-05	1.66e-08	31.8615	-0.00971	0.592	0.00991	0.327	1578064	409686	TRUE
rs72834856	6	22801858	G	T	-0.0236277	0.072064	0.00379241	7.46637e-05	4.66e-10	38.8161	-0.0255	0.0755	0.0186	0.17	1588784	415915	TRUE
rs733454	11	76477721	T	C	0.0196919	0.099588	0.00328006	6.9543e-05	1.93e-09	36.0422	0.026	0.0898	0.0172	0.13	1512376	415955	TRUE
rs73413596	12	111582630	C	T	0.0229711	0.073854	0.00376755	7.2185e-05	1.08e-09	37.1745	0.013	0.0869	0.0177	0.461	1507613	413966	TRUE
rs7439366	4	69964338	C	T	-0.0321132	0.455559	0.00196677	0.000511555	6.25e-60	266.6	0.00828	0.474	0.00949	0.383	1588784	417580	TRUE
rs7528419	1	109817192	G	A	0.0200051	0.224671	0.00235095	0.000139426	1.75e-17	72.4094	0.000682	0.222	0.0114	0.952	1588425	417580	TRUE
rs7569755	2	118648261	A	G	0.0134773	0.29058	0.00217845	7.48867e-05	6.15e-10	38.2746	-0.0117	0.277	0.0111	0.291	1569608	410139	TRUE
rs7657132	4	73416601	G	A	-0.0144351	0.316686	0.00213708	9.01818e-05	1.43e-11	45.6245	-0.00134	0.317	0.0107	0.901	1567675	405450	TRUE
rs7675923	4	72345872	A	G	-0.0261763	0.15599	0.00271741	0.000180423	5.81e-22	92.7911	0.0259	0.839	0.0133	0.0523	1576071	412941	TRUE
rs7784802	7	64015379	T	A	0.0138289	0.360991	0.00204051	8.82284e-05	1.23e-11	45.9301	-0.00564	0.354	0.011	0.608	879787	417239	TRUE
rs77924615	16	20392332	A	G	-0.0152505	0.193485	0.0025127	7.25868e-05	1.28e-09	36.8372	0.0152	0.209	0.0122	0.213	1578369	407680	TRUE
rs78649910	4	3482213	A	T	-0.0198588	0.106179	0.00320252	7.48558e-05	5.61e-10	38.4523	-0.0266	0.127	0.0152	0.081	1507613	411070	TRUE
rs8018720	14	39556185	G	C	0.0379615	0.176673	0.00256924	0.000419237	2.11e-49	218.312	-0.0164	0.166	0.0126	0.193	1588120	417580	TRUE
rs80204526	18	47066144	A	C	-0.0525662	0.010629	0.00956611	5.81159e-05	3.91e-08	30.1955	0.089	0.0154	0.0503	0.0764	1510325	416615	TRUE
rs804281	8	11611865	A	G	-0.0152639	0.416395	0.00199057	0.000113236	1.75e-14	58.7998	0.0159	0.597	0.00999	0.111	1554714	416585	TRUE
rs8063565	16	30883965	G	C	-0.0130823	0.266418	0.00221764	6.68976e-05	3.65e-09	34.8006	0.0121	0.279	0.0111	0.276	1473995	416803	TRUE
rs8091117	18	28919794	A	C	-0.0256002	0.065298	0.00396694	8e-05	1.09e-10	41.6462	0.00339	0.0838	0.0177	0.848	1588784	417580	TRUE
rs8107974	19	19388500	T	A	0.0385453	0.076243	0.00369622	0.000209281	1.84e-25	108.749	-0.0147	0.0791	0.0182	0.419	1588425	417086	TRUE
rs8121940	20	52742306	G	C	-0.0377054	0.195249	0.00247391	0.000446774	1.88e-52	232.295	0.000698	0.213	0.0117	0.953	1517669	416843	TRUE
rs8123293	20	52718555	G	A	0.028362	0.11305	0.00309628	0.000161314	5.19e-20	83.906	-0.0136	0.149	0.0141	0.336	1517669	417580	TRUE
rs9476310	6	57767576	C	T	-0.0116428	0.488637	0.00197047	6.77424e-05	3.45e-09	34.912	0.00906	0.518	0.0101	0.371	1566950	414844	TRUE
rs9490317	6	121859499	C	T	0.0110474	0.445894	0.0019812	6.0308e-05	2.46e-08	31.0931	-0.00774	0.44	0.00979	0.429	1578728	411732	TRUE
rs964184	11	116648917	G	C	-0.0432954	0.131624	0.00289945	0.000428506	2.03e-50	222.973	-0.00194	0.142	0.0136	0.886	1588425	417580	TRUE
rs9861009	3	141654685	T	C	-0.0146893	0.272485	0.00221867	8.55494e-05	3.57e-11	43.8346	-0.00337	0.719	0.0112	0.764	1569249	411690	TRUE
All								0.0182842		Average = 89.1985
SNP = single nucleotide polymorphism; Chr = chromosome; pos = position; se = standard error; eaf = effect allele frequency; r2 = the proportion of phenotypic variation explained by genetic variants
