# Supplementary material for: Using genetic variants to evaluate the causal effect of serum vitamin D concentration on COVID-19 susceptibility, severity and hospitalization traits: a Mendelian randomization study
Source: J Transl Med. 2021 Jul 10;19:300. doi: 10.1186/s12967-021-02973-5 (PMC8271325; doi:10.1186/s12967-021-02973-5)
Supplement: Supplementary file 5 — Additional file 5: Table S5. Characteristics of SNPs in outlier removed sets used in Mendelian randomization analysis of effect of the serum 25(OH)D concentration on COVID-19 severity risk. [file 12967_2021_2973_MOESM5_ESM.xlsx]

## Sheet: Table S5
Table S5. Characteristics of SNPs in outlier removed sets used in Mendelian randomization analysis of effect of the serum 25(OH)D concentration on COVID-19 severity risk.
SNP	chr	pos	effect allele	other allele	beta.exposure	eaf.exposure	se.exposure	pval.exposure	r2	F-statistic	beta.outcome	eaf.outcome	se.outcome	pval.outcome	samplesize.outcome	samplesize.exposure	Steiger filtering results
rs10083762	16	11907210	G	C	0.0123284	0.272684	0.00220472	2.25e-08	6.02874e-05	31.2685	-0.0106	0.282	0.0297	0.721	707407	415723	TRUE
rs10085881	7	21577960	C	T	-0.0147558	0.282185	0.0022042	2.17e-11	8.82068e-05	44.815	0.0638	0.285	0.0385	0.0976	697351	407826	TRUE
rs1038165	12	68665940	C	T	-0.0119457	0.416651	0.00198724	1.84e-09	6.93672e-05	36.1345	0.00904	0.575	0.0267	0.735	707407	417036	TRUE
rs10454087	17	40735641	T	C	-0.0122147	0.284822	0.00217301	1.9e-08	6.07832e-05	31.5967	-0.0271	0.268	0.0306	0.375	707407	417361	TRUE
rs1047891	2	211540507	A	C	-0.0135284	0.315821	0.00210789	1.38e-10	7.90922e-05	41.1905	0.00132	0.318	0.0287	0.963	707407	417580	TRUE
rs10822145	10	64934548	T	C	-0.0121924	0.475476	0.00196711	5.71e-10	7.41485e-05	38.4168	-0.0453	0.479	0.0264	0.0857	707407	415858	TRUE
rs10832277	11	14493371	A	G	-0.0751102	0.368511	0.00204448	1.8e-295	0.00262569	1349.68	-0.0562	0.369	0.0273	0.0396	707407	412274	TRUE
rs10859995	12	96375682	T	C	0.040203	0.417366	0.00198979	8.9e-91	0.000786067	408.228	-0.046	0.603	0.0268	0.0854	707407	417580	TRUE
rs10908469	1	155468732	C	A	0.0161977	0.26971	0.0022117	2.41e-13	0.000103354	53.6357	-0.0365	0.268	0.0407	0.369	458640	415788	TRUE
rs11076175	16	57006378	G	A	0.0235215	0.178358	0.00256731	5.1e-20	0.000162157	83.9409	-0.0489	0.177	0.0344	0.156	707407	416093	TRUE
rs11182428	12	38526387	T	C	0.0126371	0.480005	0.0019634	1.22e-10	7.97205e-05	41.4264	-0.00372	0.507	0.0266	0.889	707407	416925	TRUE
rs11542462	16	82033810	A	G	-0.0231127	0.134344	0.00287329	8.7e-16	0.00012425	64.7057	0.00056	0.119	0.0564	0.992	695469	417580	TRUE
rs117862422	11	13210063	C	T	-0.0534987	0.013593	0.00850356	3.15e-10	7.67517e-05	39.5808	0.00112	0.025	0.108	0.992	704518	414299	TRUE
rs12056768	8	116988527	T	G	0.0223941	0.417091	0.00199332	2.76e-29	0.000243853	126.216	-0.0122	0.564	0.0284	0.667	705055	414768	TRUE
rs12123821	1	152179152	T	C	0.077327	0.047527	0.00460541	2.87e-63	0.000541359	281.92	0.0517	0.0449	0.0698	0.459	707407	417580	TRUE
rs12317268	12	21352541	G	A	-0.0209962	0.151004	0.0027423	1.91e-14	0.000113033	58.6208	-0.008	0.197	0.0365	0.826	707407	415450	TRUE
rs1260326	2	27730940	T	C	-0.0220783	0.393435	0.0020055	3.46e-28	0.000232655	121.195	0.0255	0.614	0.027	0.346	707004	417580	TRUE
rs12949853	17	7570878	G	A	-0.0140575	0.193256	0.00253462	2.92e-08	6.1619e-05	30.7603	0.00579	0.805	0.0404	0.886	697351	400629	TRUE
rs13011615	2	21274167	T	A	0.0165882	0.135027	0.0028837	8.8e-09	6.42764e-05	33.0901	0.0637	0.139	0.0456	0.162	697351	412087	TRUE
rs13284054	9	107669073	C	T	0.0180893	0.117727	0.00308629	4.6e-09	6.79755e-05	34.3534	-0.0306	0.119	0.0494	0.536	697351	405247	TRUE
rs138072379	11	14332994	T	C	0.0534735	0.018991	0.00720756	1.18e-13	0.000106544	55.0428	0.0221	0.0205	0.141	0.876	696948	415418	TRUE
rs142004400	14	50829560	C	A	-0.0323463	0.034529	0.0053803	1.83e-09	6.97594e-05	36.144	-0.0509	0.0302	0.103	0.622	696948	415148	TRUE
rs142158911	19	11190534	A	G	0.0262209	0.114608	0.00309738	2.55e-17	0.000139533	71.6649	0.066	0.112	0.0512	0.197	697351	412939	TRUE
rs143069752	6	40962537	A	T	0.0216873	0.067337	0.0039289	3.39e-08	5.90771e-05	30.4698	-0.0763	0.0666	0.053	0.151	707407	413137	TRUE
rs143488652	11	13508611	G	A	-0.0627684	0.013384	0.00855352	2.16e-13	0.000104051	53.8508	0.0309	0.0101	0.123	0.803	704652	414944	TRUE
rs146128209	11	14683683	G	A	-0.0570622	0.07085	0.00383181	3.73e-50	0.000428699	221.763	0.0146	0.062	0.0521	0.78	707004	415434	TRUE
rs1532085	15	58683366	A	G	-0.0261854	0.385165	0.00201451	1.25e-38	0.000324753	168.958	0.017	0.604	0.0269	0.527	707407	417580	TRUE
rs1800588	15	58723675	T	C	-0.032985	0.215203	0.00238495	1.67e-43	0.00036751	191.282	0.0201	0.227	0.032	0.531	707407	417580	TRUE
rs182050989	1	27262545	T	C	-0.0335518	0.027954	0.00594652	1.68e-08	6.11776e-05	31.8351	0.105	0.0287	0.112	0.346	458640	416941	TRUE
rs1858889	7	107117447	C	A	0.0111657	0.501537	0.00196262	1.28e-08	6.23358e-05	32.3668	-0.0121	0.486	0.034	0.722	696948	416807	TRUE
rs189407772	4	100146674	G	A	0.0525376	0.022694	0.00661736	2.03e-15	0.000122437	63.0334	0.0282	0.0177	0.0992	0.776	704652	413606	TRUE
rs1966478	5	118627319	T	C	0.0121919	0.307028	0.00213304	1.09e-08	6.32509e-05	32.6697	-0.00352	0.687	0.0289	0.903	707407	414878	TRUE
rs2012736	2	234622379	A	C	-0.0482016	0.080814	0.00360987	1.14e-40	0.000345178	178.295	-0.064	0.0817	0.0463	0.167	707407	415119	TRUE
rs2037511	18	61366207	A	G	0.0173514	0.166007	0.00263876	4.85e-11	8.33658e-05	43.2384	-0.00451	0.165	0.0349	0.897	707407	417492	TRUE
rs2074735	22	31535872	C	G	0.0274185	0.064096	0.00400826	7.89e-12	9.01944e-05	46.7924	-0.0649	0.0923	0.0522	0.214	707407	417580	TRUE
rs212100	19	48376995	T	C	0.0656512	0.164001	0.00264909	1.38e-135	0.00118186	614.175	-0.0985	0.839	0.0457	0.0311	696948	416419	TRUE
rs2123930	15	100231033	A	G	-0.0142339	0.279422	0.00219639	9.14e-11	8.15867e-05	41.998	0.0114	0.291	0.0386	0.767	697351	413493	TRUE
rs2131925	1	63025942	G	T	0.0220704	0.356375	0.00205279	5.84e-27	0.000223455	115.593	0.0107	0.68	0.0283	0.705	707407	417580	TRUE
rs2171427	12	24822154	A	G	-0.0151579	0.154873	0.00273821	3.1e-08	6.01459e-05	30.6439	0.107	0.161	0.0422	0.0109	458640	408964	TRUE
rs2207132	20	39142516	A	G	-0.0371561	0.03289	0.00549277	1.34e-11	8.78274e-05	45.7591	-0.00694	0.0447	0.0733	0.925	707407	417580	TRUE
rs2229742	21	16339172	C	G	-0.0248803	0.103451	0.00322071	1.12e-14	0.000114829	59.6771	0.016	0.106	0.046	0.728	707407	417580	TRUE
rs2248551	6	131924689	A	G	-0.0213336	0.165222	0.00264146	6.67e-16	0.000125544	65.2289	-0.039	0.179	0.0372	0.294	707407	416984	TRUE
rs2346264	7	133536351	A	C	0.0145964	0.217315	0.00239884	1.17e-09	7.24767e-05	37.0245	0.0132	0.801	0.0415	0.75	697351	410103	TRUE
rs2418929	10	91501477	G	C	0.0155337	0.214807	0.00238548	7.43e-11	8.13963e-05	42.4032	-0.0597	0.24	0.0335	0.0744	707407	417554	TRUE
rs2642439	1	220970499	A	G	0.0149512	0.314926	0.00211251	1.47e-12	9.64557e-05	50.0904	0.0391	0.695	0.0288	0.174	707407	416510	TRUE
rs2659007	17	79217478	A	G	0.0110518	0.451021	0.00198996	2.8e-08	6.04851e-05	30.8445	-9.96e-05	0.452	0.0344	0.998	697351	409972	TRUE
rs2756119	14	104001517	A	G	0.0127471	0.383223	0.00204132	4.25e-10	7.68126e-05	38.9943	-0.0292	0.381	0.0348	0.401	697351	407563	TRUE
rs28407950	6	32626348	T	C	-0.0139759	0.244118	0.00228396	9.41e-10	7.20847e-05	37.444	0.0396	0.286	0.036	0.271	697351	416858	TRUE
rs2847500	11	120114421	A	G	-0.0221293	0.123503	0.00298138	1.15e-13	0.000106021	55.0935	0.000343	0.132	0.0518	0.995	697351	417580	TRUE
rs2952289	17	66464414	C	T	-0.0175965	0.201968	0.00245415	7.49e-13	9.98126e-05	51.4103	0.0514	0.804	0.033	0.12	707407	413003	TRUE
rs34284484	13	55710231	G	T	-0.0118453	0.285599	0.0021693	4.75e-08	5.7256e-05	29.8162	0.0105	0.28	0.0293	0.719	707407	416214	TRUE
rs34726834	8	25889606	T	C	0.014763	0.251983	0.00227261	8.24e-11	8.21603e-05	42.1987	0.058	0.267	0.0405	0.152	697351	412404	TRUE
rs35408430	1	17560195	T	C	-0.0215783	0.342194	0.00206787	1.72e-25	0.000209621	108.89	0.00615	0.351	0.0276	0.824	707407	416366	TRUE
rs3745669	19	11943852	C	T	-0.0127779	0.372058	0.00203169	3.19e-10	7.6292e-05	39.5552	-0.0543	0.358	0.0275	0.0481	707407	417216	TRUE
rs3814995	19	36342212	T	C	-0.0125506	0.311595	0.0021171	3.06e-09	6.75762e-05	35.1436	-0.0225	0.329	0.0292	0.44	707407	417580	TRUE
rs3890624	4	166251068	G	A	0.0115865	0.395078	0.00203874	1.32e-08	6.41677e-05	32.2984	0.0392	0.379	0.0358	0.273	697351	404004	TRUE
rs4121823	18	47144223	T	A	0.0185463	0.154667	0.00273556	1.2e-11	8.99436e-05	45.9645	0.0169	0.157	0.0518	0.745	697351	410711	TRUE
rs41301394	7	75612803	T	C	0.0120574	0.281812	0.00218002	3.19e-08	5.88484e-05	30.5905	-0.0632	0.318	0.0377	0.0936	697351	416563	TRUE
rs429358	19	45411941	C	T	-0.0220845	0.152471	0.00272701	5.57e-16	0.000126051	65.5846	0.01	0.159	0.0398	0.801	707407	417580	TRUE
rs4364259	4	15892159	A	G	0.0164171	0.202148	0.00246779	2.88e-11	8.6939e-05	44.2564	0.00436	0.212	0.044	0.921	697351	408470	TRUE
rs4418728	10	94839724	T	G	0.0120188	0.451688	0.00196957	1.05e-09	7.15515e-05	37.2374	-0.0494	0.458	0.0265	0.0623	707407	417121	TRUE
rs4616820	4	57745481	T	C	-0.0123381	0.464954	0.00198682	5.3e-10	7.57404e-05	38.5638	0.0203	0.458	0.0342	0.552	696948	409145	TRUE
rs4846917	1	230299222	T	C	-0.0154318	0.203441	0.00244825	2.92e-10	7.71826e-05	39.7303	0.0205	0.775	0.04	0.607	697351	411605	TRUE
rs512083	1	46027355	C	T	0.0117619	0.460815	0.00197592	2.64e-09	6.87463e-05	35.4337	0.0148	0.471	0.0341	0.665	697351	413726	TRUE
rs532436	9	136149830	A	G	-0.0177723	0.183792	0.00252896	2.1e-12	9.47643e-05	49.3859	-0.184	0.804	0.0425	1.42e-05	696948	417502	TRUE
rs55707527	1	41769113	T	G	0.0147759	0.219948	0.00237903	5.27e-10	7.49172e-05	38.5752	0.0348	0.221	0.0321	0.279	707407	413603	TRUE
rs57459725	8	61312205	G	C	-0.0171173	0.1329	0.00289651	3.43e-09	6.75297e-05	34.9237	0.0912	0.148	0.0381	0.0166	707407	415766	TRUE
rs5771043	22	50867268	A	G	-0.0123395	0.327884	0.0020886	3.46e-09	6.71104e-05	34.9048	-0.013	0.353	0.0286	0.651	707407	416568	TRUE
rs57938057	11	71048671	C	T	-0.0788205	0.017696	0.00745307	3.87e-26	0.000215988	111.843	0.0572	0.0297	0.0942	0.544	697351	416116	TRUE
rs58387006	2	32579999	C	A	-0.0135048	0.22182	0.00236253	1.09e-08	6.29632e-05	32.6755	-0.0212	0.224	0.0418	0.612	697351	415183	TRUE
rs6003465	22	23365501	C	T	-0.0121022	0.331994	0.00209089	7.12e-09	6.49635e-05	33.5017	0.0134	0.313	0.0357	0.707	697351	412865	TRUE
rs61815559	1	152271219	T	A	0.0849495	0.031422	0.00564498	3.52e-51	0.000439258	226.463	-0.0999	0.0235	0.123	0.416	696948	412963	TRUE
rs62007299	15	77711719	G	A	0.011876	0.287463	0.0021662	4.2e-08	5.77776e-05	30.0568	0.0095	0.699	0.029	0.744	707407	416920	TRUE
rs62012766	15	63852834	C	T	-0.0177019	0.15711	0.00269549	5.13e-11	8.29936e-05	43.1285	0.00797	0.183	0.0359	0.825	707407	416963	TRUE
rs62115743	19	51514874	T	C	0.0268038	0.081544	0.00361606	1.24e-13	0.000107615	54.9442	0.117	0.0914	0.0633	0.0644	697351	410035	TRUE
rs6438900	3	125148287	G	C	0.013338	0.258009	0.00225881	3.53e-09	6.81153e-05	34.8676	0.00663	0.276	0.0383	0.862	697351	411020	TRUE
rs6547409	2	21190209	T	C	0.0275138	0.049783	0.00452427	1.19e-09	7.16201e-05	36.9832	-0.115	0.0606	0.0793	0.146	697351	414125	TRUE
rs6671730	1	2339139	A	G	-0.0148007	0.434286	0.0019802	7.76e-14	0.000107638	55.8658	-0.00283	0.449	0.0275	0.918	707407	415405	TRUE
rs6724965	2	101440151	G	A	-0.0168614	0.171481	0.0025993	8.76e-11	8.07859e-05	42.0799	-0.0254	0.187	0.0342	0.458	707407	417580	TRUE
rs6782190	3	85639672	G	A	0.0189783	0.352488	0.00205245	2.32e-20	0.000164413	85.5007	0.00136	0.674	0.0274	0.96	707407	416911	TRUE
rs6834488	4	88178919	T	C	-0.0144983	0.423718	0.00199061	3.26e-13	0.000102654	53.0471	0.0226	0.389	0.0269	0.401	707407	414978	TRUE
rs700065	9	125833669	G	T	0.0184958	0.139258	0.00283268	6.6e-11	8.20105e-05	42.6335	-0.0409	0.848	0.0491	0.404	696948	416964	TRUE
rs71297391	3	52376773	T	C	0.0249183	0.048274	0.00456623	4.84e-08	5.70548e-05	29.7798	-0.078	0.0442	0.0592	0.187	707407	417506	TRUE
rs71601787	4	72866015	A	G	0.0417564	0.326717	0.00210938	3.25e-87	0.000767089	391.865	0.0674	0.318	0.0358	0.0595	697351	410487	TRUE
rs727857	2	58981967	G	A	0.0114596	0.388511	0.00203019	1.66e-08	6.23966e-05	31.8615	-0.0202	0.584	0.0346	0.56	696948	409686	TRUE
rs72834856	6	22801858	G	T	-0.0236277	0.072064	0.00379241	4.66e-10	7.46637e-05	38.8161	-0.0377	0.0693	0.0515	0.464	707407	415915	TRUE
rs72997688	11	75575832	G	A	0.0245654	0.05704	0.00422998	6.34e-09	6.49158e-05	33.7265	0.0721	0.063	0.0579	0.213	707407	415736	TRUE
rs733454	11	76477721	T	C	0.0196919	0.099588	0.00328006	1.93e-09	6.9543e-05	36.0422	0.0696	0.0827	0.0502	0.166	707004	415955	TRUE
rs73413596	12	111582630	C	T	0.0229711	0.073854	0.00376755	1.08e-09	7.2185e-05	37.1745	0.0182	0.0708	0.0584	0.756	697351	413966	TRUE
rs7439366	4	69964338	C	T	-0.0321132	0.455559	0.00196677	6.25e-60	0.000511555	266.6	0.00738	0.496	0.0267	0.783	707004	417580	TRUE
rs7528419	1	109817192	G	A	0.0200051	0.224671	0.00235095	1.75e-17	0.000139426	72.4094	-0.00405	0.218	0.0322	0.9	707407	417580	TRUE
rs7569755	2	118648261	A	G	0.0134773	0.29058	0.00217845	6.15e-10	7.48867e-05	38.2746	0.0716	0.266	0.0376	0.0566	697351	410139	TRUE
rs7657132	4	73416601	G	A	-0.0144351	0.316686	0.00213708	1.43e-11	9.01818e-05	45.6245	0.00584	0.317	0.0368	0.874	696948	405450	TRUE
rs7675923	4	72345872	A	G	-0.0261763	0.15599	0.00271741	5.81e-22	0.000180423	92.7911	-0.00196	0.851	0.0469	0.967	694999	412941	TRUE
rs7784802	7	64015379	T	A	0.0138289	0.360991	0.00204051	1.23e-11	8.82284e-05	45.9301	0.0191	0.354	0.0287	0.507	468696	417239	TRUE
rs77924615	16	20392332	A	G	-0.0152505	0.193485	0.0025127	1.28e-09	7.25868e-05	36.8372	-0.0191	0.205	0.0456	0.674	697351	407680	TRUE
rs78649910	4	3482213	A	T	-0.0198588	0.106179	0.00320252	5.61e-10	7.48558e-05	38.4523	-0.0602	0.115	0.0558	0.281	697351	411070	TRUE
rs8018720	14	39556185	G	C	0.0379615	0.176673	0.00256924	2.11e-49	0.000419237	218.312	0.0175	0.167	0.0348	0.615	707004	417580	TRUE
rs80204526	18	47066144	A	C	-0.0525662	0.010629	0.00956611	3.91e-08	5.81159e-05	30.1955	0.261	0.00897	0.192	0.173	694596	416615	TRUE
rs804281	8	11611865	A	G	-0.0152639	0.416395	0.00199057	1.75e-14	0.000113236	58.7998	0.0154	0.619	0.0344	0.654	696948	416585	TRUE
rs8063565	16	30883965	G	C	-0.0130823	0.266418	0.00221764	3.65e-09	6.68976e-05	34.8006	0.00373	0.276	0.0397	0.925	697351	416803	TRUE
rs8091117	18	28919794	A	C	-0.0256002	0.065298	0.00396694	1.09e-10	8e-05	41.6462	0.0394	0.0708	0.0496	0.427	707407	417580	TRUE
rs8107974	19	19388500	T	A	0.0385453	0.076243	0.00369622	1.84e-25	0.000209281	108.749	-0.00218	0.0726	0.0508	0.966	707407	417086	TRUE
rs8121940	20	52742306	G	C	-0.0377054	0.195249	0.00247391	1.88e-52	0.000446774	232.295	-0.0688	0.211	0.0322	0.0327	707407	416843	TRUE
rs8123293	20	52718555	G	A	0.028362	0.11305	0.00309628	5.19e-20	0.000161314	83.906	-0.0571	0.139	0.042	0.174	707407	417580	TRUE
rs9476310	6	57767576	C	T	-0.0116428	0.488637	0.00197047	3.45e-09	6.77424e-05	34.912	-0.00894	0.524	0.0354	0.801	694999	414844	TRUE
rs9490317	6	121859499	C	T	0.0110474	0.445894	0.0019812	2.46e-08	6.0308e-05	31.0931	-0.0266	0.448	0.0343	0.439	697351	411732	TRUE
rs964184	11	116648917	G	C	-0.0432954	0.131624	0.00289945	2.03e-50	0.000428506	222.973	-0.0037	0.139	0.0379	0.922	707407	417580	TRUE
rs9861009	3	141654685	T	C	-0.0146893	0.272485	0.00221867	3.57e-11	8.55494e-05	43.8346	0.0408	0.731	0.0388	0.294	697351	411690	TRUE
All									0.0185055	Average = 87.7882
SNP = single nucleotide polymorphism; Chr = chromosome; pos = position; se = standard error; eaf = effect allele frequency; r2 = the proportion of phenotypic variation explained by genetic variants
