# Supplementary material for: Using genetic variants to evaluate the causal effect of serum vitamin D concentration on COVID-19 susceptibility, severity and hospitalization traits: a Mendelian randomization study
Source: J Transl Med. 2021 Jul 10;19:300. doi: 10.1186/s12967-021-02973-5 (PMC8271325; doi:10.1186/s12967-021-02973-5)
Supplement: Supplementary file 7 — Additional file 7: Table S7. MR results between the serum 25(OH)D concentration and COVID-19 phenotypes from sensitivity analysis with linkage-disequilibrium coefficient (R2) < 0.001. [file 12967_2021_2973_MOESM7_ESM.xlsx]

## Sheet: Table S7
Table S7. MR results between the serum 25(OH)D concentration and COVID-19 phenotypes from sensitivity analysis with linkage-disequilibrium coefficient (R2)<0.001.
Outcomes	MR methods	25(OH)D concentrations
		Number of SNPs	OR (95% CI)	SE	MR p-value
COVID-19 susceptibility	IVW-fixed effects	7	0.8394 (0.6941~1.0151)	0.097	0.071
	IVW-random effects	7	0.8394 (0.6927~1.0173)	0.098	0.0742
	MR-Egger	7	0.8070 (0.5629~1.1572)	0.1839	0.2962
	Weighted median	7	0.8300 (0.6740~1.0221)	0.1062	0.0795
COVID-19 severity	IVW-fixed effects	7	0.8592 (0.4985~1.4807)	0.2777	0.5847
	IVW-random effects	7	0.8592 (0.4952~1.4906)	0.2811	0.5892
	MR-Egger	7	0.5751 (0.2307~1.4334)	0.466	0.2884
	Weighted median	7	0.7785 (0.4282~1.4152)	0.3049	0.4115
COVID-19 hospitalization	IVW-fixed effects	7	0.948 (0.6558~1.3705)	0.188	0.7766
	IVW-random effects	7	0.948 (0.6425~1.3988)	0.1985	0.788
	MR-Egger	7	0.6838 (0.3620~1.2917)	0.3245	0.2943
	Weighted median	7	0.8675 (0.5734~1.3124)	0.2112	0.501
SNP = single nucleotide polymorphism; MR = Mendelian randomization; OR = Odds ratio; CI = confidence interval; SE = standard error; IVW-fixed = inverse variance weighted with fixed effects; IVW-random = inverse variance weighted with random effects
