# Supplementary material for: Using genetic variants to evaluate the causal effect of serum vitamin D concentration on COVID-19 susceptibility, severity and hospitalization traits: a Mendelian randomization study
Source: J Transl Med. 2021 Jul 10;19:300. doi: 10.1186/s12967-021-02973-5 (PMC8271325; doi:10.1186/s12967-021-02973-5)
Supplement: Supplementary file 8 — Additional file 8: Table S8. MR results between the serum 25(OH)D concentration and COVID-19 phenotypes from sensitivity analysis with linkage-disequilibrium coefficient (R2) < 0.01. [file 12967_2021_2973_MOESM8_ESM.xlsx]

## Sheet: Table S8
Table S8. MR results between the serum 25(OH)D concentration and COVID-19 phenotypes from sensitivity analysis with linkage-disequilibrium coefficient (R2)<0.01.
Outcomes	MR methods	25(OH)D concentrations
		Number of SNPs	OR (95% CI)	SE	MR p-value
COVID-19 susceptibility	IVW-fixed effects	10	0.8499 (0.7122~1.0142)	0.0902	0.0713
	IVW-random effects	10	0.8499 (0.7220~1.0004)	0.0832	0.0505
	MR-Egger	10	0.8329 (0.6099~1.1374)	0.159	0.2832
	Weighted median	10	0.8318 (0.6768~1.0222)	0.1052	0.0799
COVID-19 severity	IVW-fixed effects	10	0.8263 (0.4977~1.3720)	0.2587	0.4608
	IVW-random effects	10	0.8263 (0.4464~1.5294)	0.3141	0.5436
	MR-Egger	10	0.8774 (0.2799~2.7504)	0.5829	0.8281
	Weighted median	10	0.7914 (0.4325~1.4482)	0.3083	0.4479
COVID-19 hospitalization	IVW-fixed effects	10	0.9242 (0.6561~1.3019)	0.1748	0.6521
	IVW-random effects	10	0.9242 (0.6358~1.3434)	0.1908	0.6796
	MR-Egger	10	0.9857 (0.4914~1.9773)	0.3552	0.9687
	Weighted median	10	0.8714 (0.5748~1.3213)	0.2123	0.517
SNP = single nucleotide polymorphism; MR = Mendelian randomization; OR = Odds ratio; CI = confidence interval; SE = standard error; IVW-fixed = inverse variance weighted with fixed effects; IVW-random = inverse variance weighted with random effects
