# Supplementary material for: Using genetic variants to evaluate the causal effect of serum vitamin D concentration on COVID-19 susceptibility, severity and hospitalization traits: a Mendelian randomization study
Source: J Transl Med. 2021 Jul 10;19:300. doi: 10.1186/s12967-021-02973-5 (PMC8271325; doi:10.1186/s12967-021-02973-5)
Supplement: Supplementary file 9 — Additional file 9: Table S9. "Leave-one-out" analysis of causal associations between the serum 25(OH)D concentration and COVID-19 susceptibility risk using outlier removed sets based on IVW-random method. [file 12967_2021_2973_MOESM9_ESM.xlsx]

## Sheet: Table S9
Table S9. "Leave-one-out" analysis of causal associations between the serum 25(OH)D concentration and COVID-19 susceptibility risk using outlier removed sets based on IVW-random method.
SNP	Beta	SE	MR_pval
rs10083762	-0.104499	0.0556436	0.0603803
rs10085881	-0.0977369	0.0560838	0.0813875
rs1038165	-0.10296	0.0559607	0.065789
rs10454087	-0.097439	0.055976	0.081731
rs1047891	-0.0941253	0.0555105	0.0899557
rs10822145	-0.099222	0.0561532	0.0772302
rs10832277	-0.109745	0.0605226	0.0697877
rs10859995	-0.0831833	0.0567201	0.142496
rs10908469	-0.0965179	0.0559359	0.0844357
rs11076175	-0.101452	0.0562882	0.0714874
rs11182428	-0.0961408	0.0558611	0.0852387
rs11542462	-0.108954	0.0550455	0.0477777
rs117862422	-0.105587	0.0556408	0.0577424
rs12056768	-0.104545	0.0562961	0.0633042
rs12123821	-0.102369	0.0567752	0.071379
rs12317268	-0.101734	0.0562112	0.0703179
rs1260326	-0.101793	0.0564013	0.0711069
rs13011615	-0.106304	0.0551944	0.0541066
rs13284054	-0.0989089	0.0561194	0.0779893
rs138072379	-0.103529	0.0560153	0.0645692
rs142004400	-0.102139	0.0560041	0.0681872
rs142158911	-0.0986317	0.0562291	0.079413
rs143069752	-0.0935463	0.0551185	0.0896617
rs143488652	-0.101795	0.0561111	0.0696506
rs146128209	-0.107632	0.056511	0.0568297
rs1532085	-0.0952492	0.0564717	0.0916666
rs1800588	-0.0869983	0.0559751	0.120129
rs182050989	-0.0951256	0.0555296	0.0867011
rs1858889	-0.102338	0.0559963	0.0676121
rs189407772	-0.104418	0.0559045	0.0617902
rs1966478	-0.101206	0.0561125	0.0712902
rs2012736	-0.110254	0.056175	0.0496827
rs2037511	-0.105631	0.055612	0.0575071
rs2074735	-0.0946889	0.0558422	0.0899521
rs212100	-0.105904	0.057819	0.0670035
rs2123930	-0.0995625	0.056164	0.0762768
rs2131925	-0.107541	0.0560012	0.0548152
rs2171427	-0.100892	0.0560997	0.0721072
rs2207132	-0.0989044	0.0561725	0.0782847
rs2229742	-0.100042	0.0562254	0.075189
rs2248551	-0.106778	0.0556589	0.0550557
rs2346264	-0.0996611	0.0561438	0.0758806
rs2418929	-0.0956208	0.0558237	0.0867296
rs2642439	-0.0972752	0.0560843	0.0828391
rs2659007	-0.0983803	0.0560588	0.079268
rs2756119	-0.0997765	0.0561542	0.0755959
rs28407950	-0.100405	0.056151	0.073755
rs2847500	-0.106391	0.0555841	0.0556132
rs2952289	-0.0983352	0.0561602	0.0799502
rs34284484	-0.0974316	0.0559638	0.0816882
rs34726834	-0.0988077	0.0561458	0.0784345
rs35408430	-0.0979751	0.0563549	0.0821163
rs3745669	-0.103321	0.0559461	0.0647762
rs3814995	-0.105171	0.0555518	0.0583305
rs3890624	-0.0987663	0.0560966	0.0782981
rs4121823	-0.0989218	0.0561605	0.0781685
rs41301394	-0.0938627	0.0551332	0.0886668
rs429358	-0.0959308	0.0559728	0.0865507
rs4364259	-0.100809	0.0561414	0.072555
rs4418728	-0.102496	0.0560291	0.0673483
rs4616820	-0.0972901	0.0559937	0.0822954
rs4846917	-0.09752	0.0560442	0.0818491
rs512083	-0.100474	0.056144	0.0735211
rs55707527	-0.107676	0.054943	0.0500215
rs57459725	-0.101677	0.0560978	0.0699094
rs5771043	-0.0972814	0.0559873	0.0822879
rs57938057	-0.0944361	0.0563859	0.0939697
rs58387006	-0.0975566	0.0559792	0.0813809
rs6003465	-0.106617	0.0549659	0.0524174
rs61815559	-0.087554	0.0558641	0.117052
rs62007299	-0.0967733	0.0558579	0.0831865
rs62012766	-0.106544	0.0554618	0.0547262
rs62115743	-0.104703	0.0558819	0.0609776
rs6438900	-0.0989526	0.0561263	0.077895
rs6547409	-0.102355	0.0560404	0.0677829
rs6671730	-0.102805	0.0560844	0.0667959
rs6724965	-0.107675	0.0551295	0.0508033
rs6782190	-0.0929282	0.0558524	0.0961487
rs6834488	-0.0991358	0.0561997	0.0777333
rs700065	-0.103972	0.0558814	0.062804
rs71297391	-0.0969353	0.055859	0.0826776
rs71601787	-0.101373	0.0572031	0.0763697
rs727857	-0.0974351	0.0559773	0.0817504
rs72834856	-0.10484	0.0556666	0.0596526
rs733454	-0.104731	0.0555569	0.0594148
rs73413596	-0.102846	0.0560019	0.0662867
rs7439366	-0.0952519	0.0568144	0.0936314
rs7528419	-0.101041	0.0562541	0.0724695
rs7569755	-0.0970947	0.0559599	0.0827275
rs7657132	-0.10088	0.0561609	0.0724532
rs7675923	-0.0911399	0.0556414	0.101424
rs7784802	-0.098742	0.0561257	0.0785266
rs77924615	-0.0964082	0.0558811	0.0844843
rs78649910	-0.106255	0.0553861	0.0550541
rs8018720	-0.0921428	0.0564772	0.102784
rs80204526	-0.0955493	0.0555135	0.0852163
rs804281	-0.0943629	0.0557555	0.0905615
rs8063565	-0.097061	0.0559373	0.08271
rs8091117	-0.0998102	0.0561948	0.0757087
rs8107974	-0.0967389	0.0562891	0.0856857
rs8121940	-0.102192	0.0567847	0.0719165
rs8123293	-0.0960402	0.0562069	0.0875082
rs9476310	-0.0976854	0.0560065	0.0811276
rs9490317	-0.0980334	0.0560359	0.0802087
rs964184	-0.103812	0.0567335	0.0672783
rs9861009	-0.10143	0.0561276	0.0707418
All	-0.0999836	0.0557782	0.0730494
SNP = single nucleotide polymorphism; Beta = Causal effects of the 25(OH)D concentration on COVID-19 susceptibility risk; SE = Standard error
