# Supplementary material for: Using genetic variants to evaluate the causal effect of serum vitamin D concentration on COVID-19 susceptibility, severity and hospitalization traits: a Mendelian randomization study
Source: J Transl Med. 2021 Jul 10;19:300. doi: 10.1186/s12967-021-02973-5 (PMC8271325; doi:10.1186/s12967-021-02973-5)
Supplement: Supplementary file 10 — Additional file 10: Table S10. "Leave-one-out" analysis of causal associations between the serum 25(OH)D concentration and COVID-19 severity risk using outlier removed sets based on IVW-random method. [file 12967_2021_2973_MOESM10_ESM.xlsx]

## Sheet: Table S1
Table S1. The study details included in COVID-19 HGI GWAS meta-analyses of COVID-19 susceptibility.
Phenotype	Covid vs Population
Population	European ancestry
Contributing Studies	N_cases	N_controls
BQC19_EUR	269	368
BelCovid_EUR	485	1477
BioVU_EUR	141	70615
CCPM_EUR	332	32375
CU_EUR	508	2149
DECODE_EUR	4256	270934
EstBB_EUR	1322	193774
FinnGen_FIN	810	237901
GCAT_EUR	253	4735
GENCOVID_EUR	1220	2443
GFG_EUR	147	5442
GHS_Freeze_145_EUR	869	112862
Genotek_EUR	676	12317
INTERVAL_EUR	838	40994
LGDB_EUR	275	1313
Lifelines_EUR	244	26553
SINAI_COVID_EUR	330	1396
Stanford_EUR	169	190
TOPMed_CHRIS10K_EUR	92	2373
TOPMed_Gardena_EUR	452	458
UCLA_EUR	203	17391
UKBB_EUR	6490	328577
SPGRX_EUR	362	302
MVP_EUR	1520	7600
genomicsengland100kgp_EUR	218	62302
Helix_EUR	178	5441
MGI_EUR	122	51458
NTR_EUR	145	5252
PHBB_EUR	151	29966
Ancestry_EUR	2417	14933
23ANDME_EUR	9913	85072
idipaz24genetics_EUR	106	75
Amsterdam_UMC_COVID_study_group_EUR	108	1413
HOSTAGE_EUR	1610	2205
SweCovid_EUR	77	3748
genomicc_EUR	1676	8380
Total	38984	1644784
Full names: EUR=Europe; FIN =Finland; BQC19=Biobanque Quebec COVID19; BelCovid=Genetic modifiers for COVID-19 related illness; BioVU=Vanderbilt Biobank; CCPM=The Colorado Center for Personalized Medicine; CU=Columbia University COVID19 Biobank; DECODE=deCODE; EstBB=Estonian Biobank; GCAT=Genomes for Life; GENCOVID=GEN-COVID, reCOVID; GFG=Genes for Good; GHS_Freeze_145=Geisinger Health System; Gen…

## Sheet: Table S10
Table S10. "Leave-one-out" analysis of causal associations between the serum 25(OH)D concentration and COVID-19 severity risk using outlier removed sets based on IVW-random method.
SNP	Beta	SE	MR_pval
rs10083762	0.0327503	0.163032	0.840791
rs10085881	0.0434921	0.161295	0.787435
rs1038165	0.0328441	0.163091	0.840397
rs10454087	0.0216531	0.16261	0.894067
rs1047891	0.0299873	0.163207	0.854219
rs10822145	0.0119658	0.161337	0.940878
rs10832277	-0.114461	0.175073	0.513245
rs10859995	0.0905601	0.164872	0.582817
rs10908469	0.0373541	0.162569	0.818267
rs11076175	0.0512985	0.162314	0.751969
rs11182428	0.0309804	0.1632	0.849442
rs11542462	0.029562	0.163111	0.85618
rs117862422	0.0296364	0.16325	0.855944
rs12056768	0.0373347	0.163803	0.819705
rs12123821	0.0116044	0.164725	0.943837
rs12317268	0.0267814	0.16338	0.869793
rs1260326	0.0470653	0.163414	0.773337
rs12949853	0.0305428	0.163012	0.851374
rs13011615	0.0182241	0.161822	0.910333
rs13284054	0.0344605	0.162798	0.832359
rs138072379	0.0281431	0.163054	0.862966
rs142004400	0.0260016	0.162837	0.873134
rs142158911	0.0149095	0.162243	0.92678
rs143069752	0.042494	0.161765	0.79279
rs143488652	0.0323723	0.163233	0.842795
rs146128209	0.037103	0.164939	0.822018
rs1532085	0.0438267	0.16425	0.789601
rs1800588	0.0446682	0.164464	0.785931
rs182050989	0.0356189	0.162402	0.826396
rs1858889	0.0320132	0.162918	0.84422
rs189407772	0.0262091	0.163268	0.872465
rs1966478	0.0306148	0.163118	0.851124
rs2012736	-0.00238832	0.163586	0.988351
rs2037511	0.0309466	0.163241	0.849641
rs2074735	0.0440136	0.162292	0.786238
rs212100	0.102203	0.163334	0.531493
rs2123930	0.0318571	0.162994	0.845041
rs2131925	0.0231794	0.163829	0.887487
rs2171427	0.0495625	0.158872	0.755067
rs2207132	0.0284672	0.163268	0.861584
rs2229742	0.0337238	0.163252	0.836341
rs2248551	0.0162389	0.162721	0.920506
rs2346264	0.0269726	0.162971	0.868546
rs2418929	0.047789	0.16113	0.766782
rs2642439	0.0139229	0.162141	0.931571
rs2659007	0.0294505	0.162994	0.856615
rs2756119	0.0362394	0.162591	0.823624
rs28407950	0.0388975	0.162293	0.810583
rs2847500	0.0295441	0.163137	0.856289
rs2952289	0.0479555	0.161734	0.766842
rs34284484	0.0326715	0.163016	0.841153
rs34726834	0.0179182	0.16176	0.911798
rs35408430	0.033653	0.163877	0.837295
rs3745669	0.00920006	0.160731	0.954355
rs3814995	0.0221589	0.162776	0.891717
rs3890624	0.0216079	0.162248	0.894053
rs4121823	0.0268662	0.162976	0.869064
rs41301394	0.0412644	0.16118	0.79794
rs429358	0.0326551	0.163318	0.841521
rs4364259	0.0286366	0.163054	0.860588
rs4418728	0.0482023	0.16092	0.764527
rs4616820	0.0341773	0.162811	0.83373
rs4846917	0.0338286	0.162902	0.835493
rs512083	0.0261344	0.162909	0.872547
rs532436	-0.0105513	0.150809	0.944222
rs55707527	0.0184585	0.162459	0.90954
rs57459725	0.0532855	0.159443	0.73823
rs5771043	0.0251469	0.16302	0.877407
rs57938057	0.0411884	0.163821	0.801487
rs58387006	0.0258135	0.162839	0.874046
rs6003465	0.0322471	0.162921	0.843099
rs61815559	0.0421603	0.163225	0.796179
rs62007299	0.0265064	0.163047	0.870858
rs62012766	0.0319451	0.163211	0.844823
rs62115743	0.0121735	0.160974	0.939718
rs6438900	0.0281104	0.16301	0.863087
rs6547409	0.0405523	0.161666	0.801938
rs6671730	0.0283239	0.163326	0.862322
rs6724965	0.0214132	0.162908	0.895425
rs6782190	0.0289114	0.163676	0.859793
rs6834488	0.0395893	0.162864	0.807942
rs700065	0.0363877	0.162611	0.822935
rs71297391	0.0417404	0.161999	0.796671
rs71601787	-0.0195876	0.163028	0.904366
rs727857	0.0337031	0.162783	0.835975
rs72834856	0.0220685	0.162859	0.892211
rs72997688	0.0177976	0.162164	0.912607
rs733454	0.017444	0.16188	0.914187
rs73413596	0.0267545	0.16303	0.869647
rs7439366	0.0378922	0.165402	0.818798
rs7528419	0.0313506	0.163492	0.847933
rs7569755	0.0143708	0.160747	0.928764
rs7657132	0.0308386	0.163067	0.850002
rs7675923	0.0290487	0.16337	0.858873
rs7784802	0.0224152	0.162957	0.890594
rs77924615	0.0263427	0.162904	0.871536
rs78649910	0.0209652	0.162311	0.897225
rs8018720	0.0177465	0.16484	0.914266
rs80204526	0.037622	0.161754	0.816082
rs804281	0.033885	0.163028	0.835348
rs8063565	0.030117	0.162997	0.85341
rs8091117	0.0386195	0.16287	0.812565
rs8107974	0.0304665	0.163849	0.852489
rs8121940	-0.0265425	0.162373	0.870151
rs8123293	0.0500859	0.162407	0.75778
rs9476310	0.0275995	0.162966	0.865516
rs9490317	0.0349441	0.162604	0.829843
rs964184	0.0277031	0.165198	0.866822
rs9861009	0.0382518	0.162348	0.81373
All	0.0293631	0.162054	0.856216
SNP = single nucleotide polymorphism; Beta = Causal effects of the serum 25(OH)D concentration on COVID-19 severity risk; SE = Standard error
