# Supplementary material for: Using genetic variants to evaluate the causal effect of serum vitamin D concentration on COVID-19 susceptibility, severity and hospitalization traits: a Mendelian randomization study
Source: J Transl Med. 2021 Jul 10;19:300. doi: 10.1186/s12967-021-02973-5 (PMC8271325; doi:10.1186/s12967-021-02973-5)
Supplement: Supplementary file 11 — Additional file 11: Table S11. "Leave-one-out" analysis of causal associations between the serum 25(OH)D concentration and COVID-19 hospitalization risk using outlier removed sets based on IVW-random method. [file 12967_2021_2973_MOESM11_ESM.xlsx]

## Sheet: Table S11
Table S11. "Leave-one-out" analysis of causal associations between the serum 25(OH)D concentration and COVID-19 hospitalization risk using outlier removed sets based on IVW-random method.
SNP	Beta	SE	MR_pval
rs10083762	0.075433	0.111169	0.497427
rs10085881	0.0771953	0.110988	0.486726
rs1038165	0.0572189	0.11029	0.603896
rs10454087	0.0643999	0.111419	0.563266
rs1047891	0.0781942	0.110958	0.480987
rs10822145	0.0645721	0.111539	0.562644
rs10832277	0.0348941	0.12043	0.772011
rs10859995	0.104614	0.112812	0.353757
rs10908469	0.0746026	0.11138	0.502984
rs11076175	0.0784386	0.111623	0.482235
rs11182428	0.0723374	0.111593	0.516838
rs11542462	0.0664692	0.111703	0.551807
rs117862422	0.0606424	0.111052	0.585016
rs12056768	0.0718826	0.1122	0.521739
rs12123821	0.0530256	0.11256	0.637577
rs12317268	0.060924	0.111507	0.584813
rs1260326	0.0795211	0.111893	0.477278
rs12949853	0.074369	0.111174	0.503532
rs13011615	0.0643074	0.111402	0.563767
rs13284054	0.0692729	0.111653	0.534976
rs138072379	0.065671	0.111616	0.556288
rs142004400	0.0729573	0.11137	0.512409
rs142158911	0.062945	0.111657	0.572935
rs143069752	0.0787321	0.110525	0.476249
rs143488652	0.0600355	0.111089	0.588902
rs146128209	0.0692601	0.112847	0.539379
rs1532085	0.0766466	0.112427	0.4954
rs1800588	0.0813512	0.112456	0.469433
rs182050989	0.0746086	0.111126	0.501976
rs1858889	0.0783193	0.110338	0.477819
rs189407772	0.0613411	0.111337	0.58167
rs1966478	0.0712038	0.111618	0.523523
rs2012736	0.0539742	0.112332	0.630879
rs2037511	0.0633796	0.111514	0.569796
rs2074735	0.0726651	0.111709	0.515377
rs212100	0.093883	0.114305	0.411454
rs2123930	0.0675375	0.111657	0.545269
rs2131925	0.0696783	0.112196	0.534573
rs2171427	0.0762166	0.110906	0.491944
rs2207132	0.0651425	0.11165	0.559587
rs2229742	0.0748484	0.11158	0.502345
rs2248551	0.0605493	0.11142	0.586833
rs2346264	0.0698403	0.111623	0.531525
rs2418929	0.0808476	0.110397	0.463965
rs2642439	0.0664985	0.111746	0.551786
rs2659007	0.0749302	0.111029	0.499759
rs2756119	0.0694286	0.111648	0.534039
rs28407950	0.0715532	0.111573	0.521319
rs2847500	0.0643635	0.111561	0.563983
rs2952289	0.0794542	0.110991	0.474075
rs34284484	0.0728569	0.111461	0.513334
rs34726834	0.0621144	0.111199	0.576443
rs35408430	0.0873103	0.111038	0.431687
rs3745669	0.0640501	0.111498	0.565662
rs3814995	0.0630923	0.111347	0.570967
rs3890624	0.0587413	0.110071	0.593573
rs4121823	0.0687018	0.111683	0.538456
rs41301394	0.0792542	0.110043	0.471393
rs429358	0.0873037	0.109693	0.426095
rs4364259	0.080002	0.110207	0.467885
rs4418728	0.0698045	0.111694	0.531998
rs4616820	0.0704203	0.111623	0.528123
rs4846917	0.0788337	0.110612	0.47603
rs512083	0.065262	0.11148	0.55827
rs532436	0.0356801	0.101912	0.726257
rs55707527	0.0588965	0.110744	0.594847
rs57459725	0.0634814	0.111405	0.568797
rs5771043	0.0689852	0.111686	0.536792
rs57938057	0.0889945	0.111376	0.424265
rs58387006	0.0632234	0.111133	0.569427
rs6003465	0.0625319	0.111056	0.57339
rs61815559	0.0636624	0.112294	0.570764
rs62007299	0.0614596	0.110956	0.57964
rs62012766	0.0670272	0.111721	0.548539
rs62115743	0.0660219	0.111675	0.554388
rs6438900	0.0677052	0.111639	0.544207
rs6547409	0.0686244	0.111661	0.538834
rs6671730	0.063312	0.111568	0.570392
rs6724965	0.0583856	0.110842	0.598369
rs6782190	0.0738707	0.111904	0.509172
rs6834488	0.0822424	0.110559	0.456949
rs700065	0.0753319	0.111264	0.498372
rs71297391	0.075988	0.111051	0.49381
rs71601787	0.0225024	0.111019	0.839377
rs727857	0.0746366	0.11117	0.501981
rs72834856	0.0576453	0.110474	0.601809
rs72997688	0.064166	0.111451	0.564795
rs733454	0.0602455	0.110721	0.586358
rs73413596	0.0645657	0.111489	0.562506
rs7439366	0.0770066	0.113105	0.495971
rs7528419	0.0572655	0.111253	0.606739
rs7569755	0.0640105	0.111368	0.56545
rs7657132	0.0744567	0.111373	0.503792
rs7675923	0.0788853	0.111439	0.479019
rs7784802	0.0677902	0.111725	0.544009
rs77924615	0.069841	0.111638	0.531578
rs78649910	0.0649986	0.111495	0.559912
rs8018720	0.0712715	0.112867	0.527737
rs80204526	0.074068	0.111038	0.504738
rs804281	0.074321	0.111527	0.505157
rs8063565	0.065165	0.111465	0.558801
rs8091117	0.0711155	0.111726	0.524439
rs8107974	0.0628809	0.112013	0.574544
rs8121940	0.0480035	0.112328	0.669125
rs8123293	0.0719318	0.111973	0.520611
rs9476310	0.0723219	0.111446	0.516377
rs9490317	0.0679118	0.111612	0.542882
rs964184	0.0723564	0.113001	0.521967
rs9861009	0.0688318	0.111672	0.537647
All	0.0688541	0.110948	0.534866
SNP = single nucleotide polymorphism; Beta = Causal effects of the serum 25(OH)D concentration on COVID-19 hospitalization risk; SE = Standard error
