# Supplementary material for: Using genetic variants to evaluate the causal effect of serum vitamin D concentration on COVID-19 susceptibility, severity and hospitalization traits: a Mendelian randomization study
Source: J Transl Med. 2021 Jul 10;19:300. doi: 10.1186/s12967-021-02973-5 (PMC8271325; doi:10.1186/s12967-021-02973-5)
Supplement: Supplementary file 12 — Additional file 12: Table S12. Univariable MR results of hematological traits and COVID-19 susceptibility risk. [file 12967_2021_2973_MOESM12_ESM.xlsx]

## Sheet: Table S12
Table S12. Univariable MR results of hematological traits and COVID-19 susceptibility risk.
	nSNPs	Beta	IVW-fixed MR_pval	IVW-random MR_pval
Basophil percentage of granulocytes	57	-0.0480816	0.185756	0.249114
Basophil percentage of white cells	61	-0.00908304	0.780663	0.802388
Eosinophil counts	164	-0.000579588	0.977595	0.97949
Eosinophil percentage of granulocytes	145	-0.00488427	0.822289	0.838207
Eosinophil percentage of white cells	149	0.00653135	0.745538	0.772273
Granulocyte count	138	-0.0339097	0.137784	0.245334
Granulocyte percentage of myeloid white cells	156	-0.0178391	0.235498	0.26317
Hematocrit	111	-0.0479293	0.0747128	0.178231
Hemoglobin concentration	116	-0.00491708	0.828163	0.86944
High light scatter reticulocyte count	166	0.0151246	0.404197	0.428524
High light scatter reticulocyte percentage of red cells	170	0.0177883	0.280925	0.332092
Immature fraction of reticulocytes	126	-0.0107646	0.589832	0.568368
Lymphocyte counts	154	-0.0154989	0.491793	0.51124
Lymphocyte percentage of white cells	130	0.00147625	0.952065	0.964947
Mean corpuscular hemoglobin	195	0.0116349	0.454386	0.499886
Mean corpuscular hemoglobin concentration	76	-0.0195341	0.428273	0.410064
Mean corpuscular volume	210	-0.0199928	0.152184	0.164567
Mean platelet volume	223	0.0117746	0.317409	0.356798
Monocyte count	181	-0.00833959	0.540157	0.616615
Monocyte percentage of white cells	179	-0.00441624	0.747073	0.760475
Myeloid white cell count	137	-0.000339488	0.988497	0.990978
Neutrophil count	134	0.0176144	0.457013	0.566478
Neutrophil percentage of granulocytes	136	0.0343089	0.160019	0.198941
Neutrophil percentage of white cells	127	-0.00369711	0.891694	0.897186
Platelet count	208	0.0121132	0.442394	0.432985
Platelet distribution width	77	-0.0184344	0.373132	0.438484
Plateletcrit	205	-0.00582669	0.719198	0.724215
Red blood cell count	171	0.00302701	0.877887	0.901805
Reticulocyte count	150	-0.00294352	0.865258	0.869721
Reticulocyte fraction of red cells	162	-0.0378653	0.0371401	0.0446886
Sum basophil neutrophil counts	158	-0.0220542	0.215155	0.290836
Sum neutrophil eosinophil counts	133	0.0434479	0.0683028	0.154771
White blood cell count (basophil)	75	0.0669349	0.056277	0.0985674
White blood cell count	156	0.0327634	0.128435	0.222738
nSNPs = Number of single nucleotide polymorphisms; Beta = Causal effects of hematological traits and COVID-19 susceptibility risk
