# Supplementary material for: Using genetic variants to evaluate the causal effect of serum vitamin D concentration on COVID-19 susceptibility, severity and hospitalization traits: a Mendelian randomization study
Source: J Transl Med. 2021 Jul 10;19:300. doi: 10.1186/s12967-021-02973-5 (PMC8271325; doi:10.1186/s12967-021-02973-5)
Supplement: Supplementary file 13 — Additional file 13: Table S13. Univariable MR results of hematological traits and COVID-19 severity risk. [file 12967_2021_2973_MOESM13_ESM.xlsx]

## Sheet: Table S13
Table S13. Univariable MR results of hematological traits and COVID-19 severity risk.
	nSNPs	Beta	IVW-fixed MR_pval	IVW-random MR_pval
Basophil percentage of granulocytes	57	-0.0761697	0.503908	0.525885
Basophil percentage of white cells	61	-0.102346	0.293742	0.337809
Eosinophil counts	165	0.117248	0.0676673	0.0753259
Eosinophil percentage of granulocytes	147	0.0365635	0.591372	0.626485
Eosinophil percentage of white cells	151	0.0108876	0.858292	0.869601
Granulocyte count	139	-0.0654539	0.347218	0.393651
Granulocyte percentage of myeloid white cells	158	-0.0259041	0.595149	0.617401
Hematocrit	110	-0.142486	0.089306	0.17161
Hemoglobin concentration	115	-0.00245955	0.972344	0.977178
High light scatter reticulocyte count	166	-0.0675777	0.225858	0.269144
High light scatter reticulocyte percentage of red cells	170	0.00304965	0.9518	0.956648
Immature fraction of reticulocytes	128	-0.0318806	0.600012	0.628819
Lymphocyte counts	155	-0.111032	0.107538	0.14655
Lymphocyte percentage of white cells	130	0.1418	0.0588356	0.158479
Mean corpuscular hemoglobin	195	-0.000712037	0.987906	0.988277
Mean corpuscular hemoglobin concentration	76	-0.046726	0.53133	0.529366
Mean corpuscular volume	210	0.0159236	0.704503	0.720026
Mean platelet volume	226	0.0159053	0.661923	0.668965
Monocyte count	181	-0.0590605	0.1777	0.232909
Monocyte percentage of white cells	181	0.168479	0.000205073	0.0004
Myeloid white cell count	139	-0.109053	0.120461	0.170307
Neutrophil count	135	-0.0415147	0.598219	0.639978
Neutrophil percentage of granulocytes	138	0.00468472	0.950095	0.953005
Neutrophil percentage of white cells	127	0.0557912	0.483647	0.587264
Platelet count	209	-0.0241363	0.615698	0.601424
Platelet distribution width	76	0.0217938	0.740353	0.734213
Plateletcrit	205	-0.0777412	0.124891	0.170061
Red blood cell count	170	-0.00346247	0.953646	0.960011
Reticulocyte count	149	-0.0136951	0.798276	0.818827
Reticulocyte fraction of red cells	161	-0.0389053	0.478999	0.496737
Sum basophil neutrophil counts	158	-0.0242617	0.664533	0.710234
Sum neutrophil eosinophil counts	134	0.111886	0.11257	0.147061
White blood cell count (basophil)	75	0.0979445	0.369306	0.396479
White blood cell count	157	-0.13956	0.0382808	0.0565081
nSNPs = Number of single nucleotide polymorphisms; Beta = Causal effects of hematological traits and COVID-19 severity risk
