# Supplementary material for: Using genetic variants to evaluate the causal effect of serum vitamin D concentration on COVID-19 susceptibility, severity and hospitalization traits: a Mendelian randomization study
Source: J Transl Med. 2021 Jul 10;19:300. doi: 10.1186/s12967-021-02973-5 (PMC8271325; doi:10.1186/s12967-021-02973-5)
Supplement: Supplementary file 14 — Additional file 14: Table S14. Univariable MR results of hematological traits and COVID-19 hospitalization risk. [file 12967_2021_2973_MOESM14_ESM.xlsx]

## Sheet: Table S14
Table S14. Univariable MR results of hematological traits and COVID-19 hospitalization risk.
	nSNPs	Beta	IVW-fixed MR_pval	IVW-random MR_pval
Basophil percentage of granulocytes	56	-0.043657	0.555002	0.562664
Basophil percentage of white cells	59	-0.00090303	0.988828	0.989536
Eosinophil counts	157	0.0663704	0.117369	0.151708
Eosinophil percentage of granulocytes	139	-0.0797674	0.0670664	0.100646
Eosinophil percentage of white cells	140	-0.0692588	0.105254	0.154478
Granulocyte count	132	0.0313555	0.495013	0.530192
Granulocyte percentage of myeloid white cells	149	-0.0258396	0.409272	0.401196
Hematocrit	107	-0.112162	0.0434515	0.089764
Hemoglobin concentration	112	0.0359863	0.435667	0.532849
High light scatter reticulocyte count	156	-0.0160853	0.650626	0.675201
High light scatter reticulocyte percentage of red cells	162	-0.0162823	0.629305	0.659969
Immature fraction of reticulocytes	121	-0.0448048	0.249106	0.290804
Lymphocyte counts	148	-0.0805735	0.0762234	0.0942278
Lymphocyte percentage of white cells	126	0.0850593	0.0867247	0.185581
Mean corpuscular hemoglobin	187	-0.00612096	0.844684	0.848494
Mean corpuscular hemoglobin concentration	75	-0.0439645	0.370593	0.365303
Mean corpuscular volume	204	-0.00464745	0.869089	0.873016
Mean platelet volume	213	0.00756769	0.74998	0.754065
Monocyte count	172	-0.0175682	0.540523	0.588576
Monocyte percentage of white cells	169	0.0567363	0.0460018	0.0829109
Myeloid white cell count	133	-0.0551297	0.230975	0.279479
Neutrophil count	129	-0.0234063	0.609685	0.63869
Neutrophil percentage of granulocytes	133	0.0805554	0.101682	0.147999
Neutrophil percentage of white cells	122	-0.00232556	0.964274	0.970477
Platelet count	200	0.000546355	0.986698	0.987053
Platelet distribution width	75	-0.00115438	0.978289	0.979865
Plateletcrit	199	0.00221799	0.94638	0.95175
Red blood cell count	166	0.0413487	0.299751	0.353624
Reticulocyte count	145	-0.0230796	0.513126	0.541223
Reticulocyte fraction of red cells	157	-0.0044981	0.901461	0.900881
Sum basophil neutrophil counts	156	-0.0428003	0.234788	0.280148
Sum neutrophil eosinophil counts	128	0.0874012	0.0686747	0.0776551
White blood cell count (basophil)	72	-0.00975877	0.891317	0.904885
White blood cell count	153	-0.0456006	0.307278	0.363292
nSNPs = Number of single nucleotide polymorphisms; Beta = Causal effects of hematological traits and COVID-19 hospitalization risk
