# Supplementary material for: Using genetic variants to evaluate the causal effect of serum vitamin D concentration on COVID-19 susceptibility, severity and hospitalization traits: a Mendelian randomization study
Source: J Transl Med. 2021 Jul 10;19:300. doi: 10.1186/s12967-021-02973-5 (PMC8271325; doi:10.1186/s12967-021-02973-5)
Supplement: Supplementary file 15 — Additional file 15: Table S15. Univariable Mendelian randomization of the causal effect of the serum 25(OH)D concentration on three COVID-19 phenotypes after removing the SNPs associated with hematological traits. [file 12967_2021_2973_MOESM15_ESM.xlsx]

## Sheet: Table S15
Table S15. Univariable Mendelian randomization of the causal effect of the serum 25(OH)D concentration on three COVID-19 phenotypes after removing the SNPs associated with hematological traits.
Outcomes	MR methods	Number of SNPs	OR (95% CI)	SE	MR p-value
COVID-19 susceptibility	IVW-fixed	103	0.9082 (0.8222~1.0032)	0.0508	0.0579
	IVW-random	103	0.9082 (0.8124~1.0153)	0.0569	0.0904
	MR-Egger	103	0.9274 (0.7505~1.1461)	0.108	0.487
	Weighted median	103	0.9552 (0.8090~1.1278)	0.0847	0.5887
	MR.RAPS	103	0.9050 (0.8079~1.0138)	0.0579	0.085
COVID-19 severity	IVW-fixed	106	1.0032 (0.7485~1.3446)	0.149425	0.982917
	IVW-random	106	1.0032 (0.7304~1.3779)	0.161939	0.984237
	MR-Egger	106	1.3159 (0.7202~2.4044)	0.307555	0.374122
	Weighted median	106	1.0752 (0.6585~1.7558)	0.250199	0.771914
	MR.RAPS	106	0.9285 (0.6831~1.2621)	0.15662	0.635658
COVID-19 hospitalization	IVW-fixed	106	1.0647 (0.8754~1.2951)	0.0999135	0.530047
	IVW-random	106	1.0647 (0.8531~1.3289)	0.113067	0.578973
	MR-Egger	106	1.2259 (0.8032~1.8710)	0.215721	0.347317
	Weighted median	106	1.0518 (0.7618~1.4521)	0.16457	0.758907
	MR.RAPS	106	1.0484 (0.8342~1.3177)	0.116636	0.685221
